# Supplementary material for: Evaluating the Effectiveness of Cognitive Interventions for Healthy and Mild Cognitive Impairment Adults: A Comprehensive Umbrella Meta-Analysis
Source: J Aging Res. 2025 Jun 16;2025:4397025. doi: 10.1155/jare/4397025 (PMC12185216; doi:10.1155/jare/4397025)
Supplement: Supporting Information 2 — The Supporting Table 1b contains the descriptive table of the articles included within the meta-analysis. Information included are author, year, intervention type and characteristics, intervention population, age, type of risk of bias adopted, outcome, ES, and results. [file 4397025.f2.xlsx]

## Sheet: Foglio2
Author, Year	Intervention	Duration of single Session (Range)	Duration of total Intervention (Range)	N° of Session (Range)	Population	Age (Range)	N° of qualitative Studies	Main Findings	Publication bias	Outcome	Outcome of unique MA	General Domain	Number of quantitative Studies in unique meta-analysis	Sample size unique MA	Type of ES	Mean ES	ES Lower 95%CI	ES Higher 95% CI	p-value	I2(heterogeneity)	Direction of Findings
Bonnèchere et al., 2020	Commercial computerized cognitive games (ccCG) - (PS Wii Big Brain Accademy; Brain Fitness; Cognifit; Nintendo Brain Age 1 and 2; My Brain Training; Lumosity; Dakim Brain Fitness)	15 - 60 Minutes	5 - 60 Hours	16 - 60	HC	62,3 - 81,9	16	Significant improvements were observed for processing speed, working memory, executive function , and for verbal memory, but not for attention or visuospatial abilities.	RoB checklist	Cognitive functions	visuospatial abilities	visuospatial	4	216	g	0.03	-0.16	0.22	0.016	0.71	Favour to treatment
										Cognitive functions	attention	attention	4	299	g	0.06	-0.17	0.29	0.007	0.753	Favour to treatment
										Cognitive functions	processing speed	processing speed	7	403	g	0.4	0.2	0.6	0.207	0.29	No effect
										Cognitive functions	EFs	EFs	9	582	g	0.18	0.01	0.35	0.122	0.37	No effect
										Cognitive functions	verbal memory	memory	6	907	g	0.11	-0.01	0.24	0.983	0	No effect
										Cognitive functions	WM	EFs	8	917	g	0.21	0.08	0.34	0.039	0.526	Favour to treatment
										Cognitive functions	Overall	global	12	1344	g	0.17	0.1	0.23	0.095	0.4	No effect
Campos and Vasconcellos, 2022	Memory Training (MT) - (Psychoeducation, Categorization, Imagination, Repetition, Visualization, Face-name association, Idea association)	-	-	5 - 12	HC	-	9	No effect of Cognitive Intervention ( moderate and significant effect on incidental memory)	-	multiple cognitive function	incidental memory	memory	1	69	SMD	0.53	0.05	1.01	0.03	-	Favour to treatment
										multiple cognitive function	semantic memory	memory	2	102	SMD	0.37	-0.11	0.84	0.13	0.84	No effect
										multiple cognitive function	WM	EFs	7	332	SMD	0.37	-1.42	2.16	0.68	0.97	No effect
										multiple cognitive function	episodic memory	memory	8	405	SMD	0.52	-0.75	1.79	0.42	0.96	No effect
										multiple cognitive function	memory	memory	9	895	SMD	0.37	-0.48	1.22	0.4	0.96	No effect
Chen et al., 2022	Mnemonic Training	60 - 180 Minutes	3,8 - 40 Hours	3 - 32	HC	67,1 - 85,2	21	immediate and long-term memory improvement	PEDro scale	episodic memory	episodic memory (immediate-Effect)	memory	21	4149	g	0.408	0.234	0.582	0.001	-	Favour to treatment
Chiu et al. 2017	Cognitive-Based Intervention - (Memory training , Reasoning training and Inductive reasoning training program (individual and collaborative), Brain training with non-action videogames, Real-Time strategy videogame, Home-based computerized cognitive training, Single- and Multi-domain cognitive training, Cognitive rehabilitation training, Speed of processing training, Learning therapy, Robot assist…	15 - 120 Minutes	4 - 24 Weeks	4 - 120	HC	65,1 - 85,1	31	cognitive -base training is effective	RoB	multiple cognitive function	visual spatial ability	visuospatial	6	635	g	0.183	0.015	0.352	-	0	Favour to treatment
										multiple cognitive function	overall cognitive functions	global	14	1875	g	0.419	0.205	0.634	-	0.72963	Favour to treatment
										multiple cognitive function	memory	memory	20	4792	g	0.354	0.244	0.465	-	0.47875	Favour to treatment
										multiple cognitive function	attention	attention	20	5106	g	0.218	0.125	0.311	-	0.36904	Favour to treatment
										multiple cognitive function	EFs	EFs	22	5328	g	0.42	0.239	0.601	-	0.83275	Favour to treatment
Gomez-Caceres et al 2022	Virtual reality-based Neuropsychological interventions - (Cognitive training)	18 - 100 Minutes	4 - 24 Weeks	8 - 100	MCI	70,12 - 87,5	13	VR training is effective but effects depend on domain and length of intervention	Critical Appraisal Checklist	multiple cognitive function	visuoconstruction	visuospatial	4	133	g	0.55	-0.2	1.31	0.15	0.73	No effect
										multiple cognitive function	language	language	5	141	g	-0.08	-0.66	0.5	0.78	0.61	No effect
										multiple cognitive function	WM	EFs	4	144	g	0.25	-0.15	0.66	0.22	0.32	No effect
										multiple cognitive function	immediate memory	memory	5	155	g	0.17	-0.15	0.5	0.29	0	No effect
										multiple cognitive function	deleyed memory	memory	6	216	g	0.19	-0.08	0.47	0.16	0	No effect
										multiple cognitive function	global cognitive functioning	global	8	245	g	0.3	0.05	0.56	0.02	0	Favour to treatment
										multiple cognitive function	attention	attention	9	327	g	0.27	0.04	0.49	0.02	0	Favour to treatment
										multiple cognitive function	EFs	EFs	9	353	g	0.6	0.38	0.81	0.0001	0	Favour to treatment
Hu et al., 2021	Computerized Cognitive Training (CCT) - (computer games, puzzles, audio books, online newspaper, games, Brain Fitness, Posit Science Cognitive Training Programs, Cogmed, JAVA Programms, Nintendo Wii, Training Neuropsicologico, Cognitive Training Packages, Game Show, Memory Match, Lumosity)	40 - 160 Minutes	4 - 24 Weeks	9 - 72	MCI; HC; SCD	70,4 - 78,8	12	CCT good effectiveness especially in memory domain	-	multiple cognitive function	overall cognitive functions	global	12	461	g	0.518	0.339	0.697	0.001	0.3081	Favour to treatment
Hung et al., 2020	Virtual Reality Cognitive Training (VRCT); Computer-Based Cognitive Training (CBCT)	-	-	-	MCI;HC	> 65	18	Both CBCT and BRCT effectiveness. VR training effectiveness on visuospatial abilities. CCT effectiveness on memory and language. Both the intervention have small effect size in EFs.	PEDro scale	multiple cognitive function	global cognitive function	global	2	90	d	0.24	0.11	0.37	-	-	Favour to treatment
										multiple cognitive function	language	language	3	114	d	0.39	-0.24	1.02	-	-	Favour to treatment
										multiple cognitive function	visuospatial	visuospatial	3	114	d	0.39	-0.24	1.02	-	-	Favour to treatment
										multiple cognitive function	language	language	4	157	d	0.6	0.35	0.86	-	-	Favour to treatment
										multiple cognitive function	visuospatial	visuospatial	4	157	d	0.6	0.35	0.86	-	-	Favour to treatment
										multiple cognitive function	EFs	EFs	5	199	d	0.08	-0.14	0.3	-	-	No effect
										multiple cognitive function	memory	memory	7	264	d	0.39	0.05	0.73	-	-	Favour to treatment
										multiple cognitive function	global cognitive function	global	6	269	d	0.3	-0.02	0.63	-	-	Favour to treatment
										multiple cognitive function	memory	memory	7	269	d	0.35	0.03	0.66	-	-	Favour to treatment
										multiple cognitive function	EFs	EFs	9	348	d	0.16	-0.07	0.39	-	-	No effect
Lampit et al., 2014	Computer-Based Training (CBT) - (Wii Big Brain Accademy, PS Brain Fitness, PS Brain Fitness, PS Insight, In-house program, SOP, Rise of Nations, Medal of Honor, PS Sweep Seeker, Brain Age 2 (Nintendo DS), Neuropsychological Training and Software, In-House Program, Cogmed, Tetris, nBack, COGPACK, RehaCom, Dual-Task Training, Exergames, Lumosity, Dakim Brain Fitness, Figure Comparison, CNT, CogniFi…	15 - 120 Minutes	4 - 40 Hours	3 - 49	HC	60,7 - 81,9	51	Improving of performance	PEDro scale	multiple cognitive function	visuospatial	visuospatial	8	521	g	0.22	0.15	0.29	0.01	0.4266	Favour to treatment
										multiple cognitive function	non verbal memory	memory	13	645	g	0.24	0.09	0.38	0.002	0.2452	Favour to treatment
										multiple cognitive function	attention	attention	11	694	g	0.24	-0.01	0.5	0.06	0.6297	No effect
										multiple cognitive function	working memory	EFs	28	1649	g	0.22	0.09	0.35	0.001	0.4555	Favour to treatment
										multiple cognitive function	verbal memory	memory	23	2828	g	0.16	0.03	0.29	0.02	0.5012	Favour to treatment
										multiple cognitive function	EFs	EFs	29	3048	g	0.09	-0.02	0.19	0.09	0.3182	No effect
										multiple cognitive function	processing speed	processing speed	33	3398	g	0.31	0.11	0.5	0.002	0.8453	Favour to treatment
										multiple cognitive function	global cognitive function	global	52	4885	g	0.22	0.15	0.29	0.001	0.2995	Favour to treatment
Li et al., 2011	Cognitive -Based Intervention - (Cognitive training, Cognitive stimulation, Cognitive intervention, Cognitive rehabilitation, Neuropsychological rehabilitation, Memory training)	13 - 210 Minutes	2 - >52 Weeks	3 - 103	MCI	61 - 78,9	20	persons with MCI obtain moderate benefits in language, and receive mild benefits in episodicmemory,semantic memory, executive functioning/working memory, visuo-spatial ability, attention/processing speed, MMSE. The results also suggest that persons with MCI benefit from the cognitive intervention in the follow-up data.	-	global cognitive function	MMSE	global	5	168	MD	0.38	0.03	0.74	na		-
										Overall Cognition	Overall Cognition	global	15	337	MD	0.41	0.21	0.6	0.001	-	Favour to treatment
Li et al., 2022	Computer-Based Intervention - (Cognitive training, Cognitive stimulation, Cognitive rehabilitation)	10 - 180 Minutes	4 - 24 Weeks	4 - 24	MCI	65,9 - 77,2	17	CCT intervention provided a significant but small increase in global cognitive function compared to that in the global cognitive function of the control groups. CCT intervention also resulted in a marginal improvement in domain-specific cognition compared to that in the control groups, with moderate heterogeneity. Subgroup analyses showed consistent improvement in global cognitive behavior in the…	RoB	Cognitive functions	Overall	global	17	751	SMD	0.54	0.35	0.73	0.09	0.38	No effect
										Episodic Memory	Episodic Memory	memory	8	606	SMD	0.62	0.21	1.03	0.01	0.82	Favour to treatment
										Executive functions	EFs	EFs	8	433	SMD	0.41	0.12	0.71	0.05	0.51	No effect
										Verbal Memory	Verbal Memory	memory	4	325	SMD	0.53	0.02	1.05	0.01	0.78	Favour to treatment
										Working Memory	WM	EFs	8	444	SMD	0.41	0.07	0.74	0.01	0.63	Favour to treatment
Liang et al., 2019	Cognitive -Based Intervention - (Cognitive training, Cognitive stimulation, Cognitive rehabilitation)	-	-	4 - 54	MCI	66,9 - 78,3	13	CCT was significantly efficacious in NPI.	Cochrane RoB	Cognitive functions	Overall Therapy effect	global	13	1333	MD	0.72	0.03	1.81	0.041	0	Favour to treatment
Martin et al., 2011	Cognitive-Based Intervention	-	-	-	MCI	≥ 60	36	Immediate and delayed verbal recall improved significantly through training compared to a no-treatment control condition but the improvements observed did not exceed the improvement in the active control conditions	RoB checklist	multiple cognitive function	treatment vs active control: delayed recall (MCI)	memory	1	17	SMD	3.4	-7.52	14.32	0.54	-	No effect
										multiple cognitive function	treatment vs no contact: delayed recall (MCI)	memory	2	35	SMD	0.69	0	1.39	0.05	0	Favour to treatment
										multiple cognitive function	treatment vs no contact: executive functions (MCI)	memory	1	37	SMD	-0.09	-0.75	0.57	0.79	-	No effect
										multiple cognitive function	treatment vs active control: immediate recall (MCI)	memory	2	53	SMD	1.03	-0.14	2.19	0.08	0.7116	No effect
										multiple cognitive function	treatment vs no contact: visuo-spatial memory (HC)	memory	2	59	SMD	0.58	-1.01	2.17	0.47	0.8362	No effect
										multiple cognitive function	treatment vs no contact: immediate recall (MCI)	memory	3	72	SMD	0.5	0.02	0.98	0.04	0	Favour to treatment
					HC					multiple cognitive function	treatment vs no contact: face-name delayed recall (HC)	memory	3	119	SMD	-0.06	-0.43	0.3	0.35	0	No effect
										multiple cognitive function	treatment vs no contact: paired-associates (HC)	memory	3	120	SMD	0.74	-0.06	1.54	0.07	0.7251	No effect
										multiple cognitive function	treatment vs active control: visuo-spatial (HC)	memory	2	133	SMD	-0.42	-1.26	0.41	0.32	0.6335	No effect
										multiple cognitive function	treatment vs no contact: face-name immediate recall (HC)	memory	4	170	SMD	0.12	-0.19	0.43	0.46	0.3405	No effect
										multiple cognitive function	treatment vs active control: face-name delayed recall (HC)	memory	3	213	SMD	-0.04	-0.55	0.47	0.88	0.6247	No effect
										multiple cognitive function	treatment vs active control: paired-associates (HC)	memory	4	247	SMD	-0.23	-0.48	0.02	0.07	0.667	No effect
										multiple cognitive function	treatment vs active control: delayed recall (HC)	memory	5	280	SMD	0.04	-0.51	0.58	0.9	0.7641	No effect
										multiple cognitive function	treatment vs active control: face-name immediate recall (HC)	memory	5	300	SMD	0.13	-0.36	0.61	0.61	0.7288	No effect
										multiple cognitive function	treatment vs no contact: short-term memory (HC)	memory	5	370	SMD	1.1	-0.41	2.61	0.15	0.9687	No effect
										multiple cognitive function	treatment vs active control: short-term memory (HC)	memory	5	426	SMD	1.09	-0.7	2.88	0.23	0.9807	No effect
										multiple cognitive function	treatment vs no contact: immediate recall (HC)	memory	11	529	SMD	0.43	0.06	0.81	0.02	0.7189	Favour to treatment
										multiple cognitive function	treatment vs active control: immediate recall (HC)	memory	12	705	SMD	0.18	-0.16	0.52	0.3	0.7482	No effect
										multiple cognitive function	treatment vs no contact: delayed recall (HC)	memory	6	872	SMD	0.39	0.16	0.62	0.001	0.397	Favour to treatment
Mewborn et al., 2017	Cognitive-Based Intervention	≥ 60 Minutes	1 - 270 Hours	1 - 180	MCI; HC	63,8 - 85,1	97	Improving of cognitive function	RoB checklist	multiple cognitive function	global cognitive functioning	global	97	8783	MD	0.298	0.25	0.35	0.001	0.6877	Favour to treatment
Papaioannou et al., 2022	VR cognitive training /cognitive rehabilitation - (3D VR cognitive training, 3D VR cognitive rehabilitation)	25 - 100 Minutes	6 - 24 Weeks	10 - 40	MCI	62,8 - 85,3	16	Improving of cognitive function	RoB checklist	multiple cognitive function	verbal function and language	language	2	135	MD	0.86	-0.62	2.35	0.25	0.8988	No effect
										multiple cognitive function	EFs	EFs	4	201	MD	0.87	-0.17	1.92	0.1	0.8908	No effect
										multiple cognitive function	memory	memory	6	355	MD	1.01	0.27	1.75	0.01	0.894	Favour to treatment
										multiple cognitive function	general cognition	global	10	475	MD	0.53	0.26	0.8	0.001	0.4522	Favour to treatment
Shao et al.,2015	Computer-Based Intervention	15 - 120 Minutes	4 - 24 Weeks	10 - 75	HC	68 - 82	12	Improving of cognitive function, CCP valid complementary and alternative therapy for age-related cognitive	RoB checklist	multiple cognitive function	EFs	EFs	6	669	MD	-0.12	-0.33	0.09	0.27	0.49	No effect
										multiple cognitive function	processing speed	processing speed	7	1404	MD	0.5	0.14	0.87	0.007	0.87	Favour to treatment
										multiple cognitive function	memory (digit span; letter-number sequencing; delayed recall; immediated recall)	memory	9	1792	MD	0.31	0.16	0.45	0.001	0.85	Favour to treatment
Sherman et al., 2020	Cognitive-Based Intervention - (Memory-focused Training, multidomain interventions)	30 - 120 Minutes	1 - 24 Weeks	5 - 48	MCI	63,1 - 76,3	32	large effects for memory-focused training and moderate effects for multidomain interventions	-	multiple cognitive function; neuropsychological outcomes	memory training	global	9	321	MD	0.947	-1.668	3.562	0.012	0.87	Favour to treatment
										multiple cognitive function; neuropsychological outcomes	multidomain forms of intervention	global	17	1482	MD	0.42	-0.4491	1.2891	0.001	0.73	Favour to treatment
Vaportzis et al., 2019	Cognitive-Based Intervention	-	24 - 104 Weeks	-	HC	≥ 60	9	No effect of Cognitive Intervention	RoB checklist	multiple cognitive function	Efs (TMT B)	EFs	2	59	MD	0.4	-0.43	1.22	0.34	0.6	No effect
										multiple cognitive function	WM (Digit Span)	EFs	2	71	MD	0.04	-0.43	0.5	0.87	0	No effect
										multiple cognitive function	Processing Speed (Digit Symbol Substitution Task)	processing speed	3	102	MD	0.45	-0.21	1.11	0.18	62%%	No effect
Wang et al., 2014	Cognitive-Based Intervention - (Cognitive training, Cognitive stimulation, Memory training)	-	2 - 52 Weeks	-	MCI	67 - 86	11	Improving of cognitive function	-	multiple cognitive function	working memory	EFs	3	79	MD	0.28	-0.39	0.95	0.41	0.56	No effect
										multiple cognitive function	immediated memory	memory	5	155	MD	0.32	-0.01	0.66	0.06	0	No effect
										multiple cognitive function	deleyed memory	memory	6	185	MD	0.31	0.01	0.61	0.05	0	Favour to treatment
										multiple cognitive function	executive function	EFs	6	190	MD	0.42	0.02	0.83	0.04	0.41	Favour to treatment
										multiple cognitive function	global cognitive function	global	6	196	MD	0.37	0.07	0.68	0.02	0.04	Favour to treatment
Wang et al., 2019	Cognitive Training, Computerized cognitive training; Cognitive Stimulation; Memory Support System Training; Intensive Cognitive Reabilitation Program	-	4 - 52 Weeks	-	MCI	65,3 - 78,2	16	Improving of cognitive function	RoB checklist	global cognitive function	Cognitive Rehabilitation	global	2	135	MD	0.23	-1.45	1.92	-	-	Favour to treatment
										global cognitive function	Cognitive Stimulation	global	5	233	MD	1.94	0.47	3.41	-	-	Favour to treatment
										global cognitive function	Cognitive Training	global	10	489	MD	1.07	0.16	1.97	-	-	Favour to treatment
Xu et al., 2021	Cognitive-Based Intervention	-	1 - 48 Months	-	MCI	61,7 - 85,8	14	Improving of cognitive function	-	global cognitive function	global cognitive function	global	14	316	MD	0.8	0.04	1.57	-	-	Favour to treatment
Yan et al., 2022	Virtual-Reality Based Intervention	18 - 60 Minutes	6 - 36 Weeks	12 - 36	MCI	72 - 87,5	8	Improving of cognitive function	RoB checklist	multiple cognitive function	memory	memory	2	47	MD	-0.03	-0.6	0.55	0.93	0	No effect
										multiple cognitive function	executive functionattention	EFs	4	120	MD	-0.19	-0.74	0.36	0.5	0.53	No effect
										multiple cognitive function	global cognitive function	global	5	124	MD	2.67	1.79	3.54	0.001	0.882	Favour to treatment
Zhang et al., 2019	Computerized Cognitive Training (CCT) - (administered on a personal computer (PC) or gaming console, to an active or non-active control)	-	-	-	MCI	65,9 - 78,5	18	Improving of cognitive function	-	multiple cognitive function	WM	EFs	5	165	MD	0.39	0.12	0.66	0.004	0	Favour to treatment
										multiple cognitive function	EFs	EFs	11	353	MD	0.2	-0.03	0.43	0.08	0.51	Favour to treatment
										multiple cognitive function	memory	memory	13	477	MD	0.3	0.11	0.5	0.002	0.46	Favour to treatment
										multiple cognitive function	global cognitive function	global	18	503	MD	0.23	0.03	0.44	0.03	0.06	Favour to treatment
Zhong et al., 2021	Virtual-Reality Training (VRCT) - (Xbox 360 Kinect games, Virtual Kayak paddling execise, Bio Rescue, Dance, BioMaster, Nintendo Wii, VR Training, Mix Reality, Sensor Based Training)	18 - 100 Minutes	3 - 24 Weeks	8 - 72	MCI	62,8 - 87,2	17	Improving of cognitive function	RoB checklist	multiple cognitive function	attention (digit-backward)	EFs	2	62	MD	0.03	-0.47	0.53	0.91	0	No effect
										multiple cognitive function	attention (digit-forward)	memory	2	62	MD	-0.24	-0.75	0.26	0.34	0	No effect
										multiple cognitive function	MoCA	global	3	111	MD	0.42	0.04	0.79	0.03	0.03	No effect
										multiple cognitive function	MMSE	global	3	128	MD	0.09	-0.26	0.44	0.61	0	Favour to treatment
										multiple cognitive function	delayed memory	memory	5	164	MD	0.31	-0.05	0.68	0.09	0	No effect
										multiple cognitive function	immediated memory	memory	4	194	MD	0	-0.28	0.29	0.98	0	No effect
										multiple cognitive function	EFs (TMT B)	EFs	5	262	MD	-0.07	-0.31	0.18	0.59	0.16	No effect
										multiple cognitive function	EFs (TMT A)	attention	7	325	MD	-0.58	-0.8	-0.35	0.001	0.35	Favour to treatment
Zhu et al., 2021	Virtual-Reality Training (VRCT) - (BioRescue (BR), Nintendo Wii group (bowling, golf, tennis, and baseball) , Virtual reality program (VRP), Virtual reality-based physical and cognitive training, Virtual reality training (VRT), MR-based cognitive training (MRCT), Exercise Training Technology (ETT))	20 - 90 Minutes	3,5 - 60 Hours	10 - 40	MCI	70,1 - 87,2	7	Improving of cognitive function (VR-intervention improve cognitive function especially in attention, execution, memory and global cognition* but results only for MCI without AD in global cognition)	RoB checklist	global cognitive function	MoCA	global	9	317	MD	0.46	0.25	0.68	0.001	0	Favour to treatment
Zuschnegg et al., 2023	Computer Based Intertevention - (PC, Game console, Virtual (augmented or mixed) reality application)	-	4 - 24 Weeks	-	MCI	66 - 76,6	18	Improving of cognitive function	RoB checklist	multiple cognitive function	MoCA	global	5	335	MD	0.82	-0.31	1.94	0.001	0.92	Favour to treatment
